# Supplementary material for: Enhanced Energy Storage Properties of the Relaxor and Antiferroelectric Crossover Ceramic Enabled by a High Entropy Design
Source: Materials (Basel). 2025 Apr 24;18(9):1937. doi: 10.3390/ma18091937 (PMC12072262; doi:10.3390/ma18091937)
Supplement: Supplementary file 1 [file materials-18-01937-s001.zip]

Archive with 1 entries (1 files):
- materials-3538505-supplementary.pdf
